# Supplementary material for: Thinking Outside the Nation: Cognitive Flexibility’s Role in National Identity Inclusiveness as a Marker of Majority Group Acculturation
Source: Behav Sci (Basel). 2025 Apr 9;15(4):498. doi: 10.3390/bs15040498 (PMC12024263; doi:10.3390/bs15040498)
Supplement: Supplementary file 1 [file behavsci-15-00498-s001.zip]

Archive with 1 entries (1 files):
- behavsci-3502963-supplementary.pdf
